# Supplementary material for: Novel Thiosemicarbazone Derivatives: In Vitro and In Silico Evaluation as Potential MAO-B Inhibitors
Source: Molecules. 2021 Nov 2;26(21):6640. doi: 10.3390/molecules26216640 (PMC8587871; doi:10.3390/molecules26216640)
Supplement: Supplementary file 1 [file molecules-26-06640-s001.zip]

Archive with 1 entries (1 files):
- molecules-1403224-supplementary.pdf
